# Supplementary material for: Imidazole-Based pH-Sensitive Convertible Liposomes for Anticancer Drug Delivery
Source: Pharmaceuticals (Basel). 2022 Mar 3;15(3):306. doi: 10.3390/ph15030306 (PMC8949415; doi:10.3390/ph15030306)
Supplement: Supplementary file 1 [file pharmaceuticals-15-00306-s001.zip]

Archive with 1 entries (1 files):
- pharmaceuticals-1610343-supplementary.pdf
